# Supplementary material for: Structural Alerts for Aneuploidy Prediction: Are We There Yet?
Source: Toxics. 2026 Apr 24;14(5):363. doi: 10.3390/toxics14050363 (PMC13211754; doi:10.3390/toxics14050363)
Supplement: Supplementary file 1 [file toxics-14-00363-s001.zip]

Archive with 3 entries (3 files):
- toxics-4223332-supplementary_Table_S1.pdf
- SA1 Carbamate_Benzimidazole.plugin.config
- SA2 Colchicine_like alert.plugin.config
