# Supplementary material for: Structural Alerts for Aneuploidy Prediction: Are We There Yet?
Source: Toxics. 2026 Apr 24;14(5):363. doi: 10.3390/toxics14050363 (PMC13211754; doi:10.3390/toxics14050363)
Supplement: Supplementary file 1 [file toxics-14-00363-s001.zip › SA1 Carbamate_Benzimidazole.plugin.config]

<Scheme z:Id="1" xmlns="http://schemas.datacontract.org/2004/07/LMC.Profiling.Engine" xmlns:i="http://www.w3.org/2001/XMLSchema-instance" xmlns:z="http://schemas.microsoft.com/2003/10/Serialization/"><Credits z:Id="2"><Adopted i:nil="true"/><Author i:nil="true"/><Changelog i:nil="true"/><Description i:nil="true"/><Disclaimer i:nil="true"/><Donator i:nil="true"/><LastModifiedDate>2026-04-08T00:00:00+02:00</LastModifiedDate><Url i:nil="true"/></Credits><CustomCaptions z:Id="3" z:Size="0" xmlns:a="http://schemas.microsoft.com/2003/10/Serialization/Arrays"/><ExternalColors i:nil="true" xmlns:a="http://schemas.microsoft.com/2003/10/Serialization/Arrays"/><ExternalLabels i:nil="true" xmlns:a="http://schemas.microsoft.com/2003/10/Serialization/Arrays"/><Filename z:Id="4">C:\Program Files\Common Files\QSAR Toolbox 4.8\Config\AddIns\LMC.Toolbox.Server.Profiling\prova 4_900dc422-f62f-42f3-a1fa-ea1d0c222c5b.plugin.config</Filename><Guid>fea5f50f-a6a7-4246-a238-69bf64171e50</Guid><HashModifier>0</HashModifier><Name z:Id="5">SA1 Carbamate_Benzimidazole</Name><Nature>Custom</Nature><Nested>false</Nested><OrderedLabelGroups z:Id="6" z:Size="0" xmlns:a="http://schemas.datacontract.org/2004/07/LMC.Profiling.Definitions"/><PluginConfigHeader z:Id="7" xmlns:a="http://schemas.datacontract.org/2004/07/LMC.Toolbox.General.Metadata"><a:ModuleGuid>86b519d2-6545-4c0f-a48a-c18e68b4bfd2</a:ModuleGuid><a:ModuleName z:Id="8">OASIS Profiler</a:ModuleName></PluginConfigHeader><ReadOnly>false</ReadOnly><Reference i:nil="true"/><Root z:Id="9" i:type="ProfilingWrapper"><Caption z:Id="10">SA1 Carbamate_Benzimidazole</Caption><Elements z:Id="11" z:Size="2" xmlns:a="http://schemas.microsoft.com/2003/10/Serialization/Arrays"><a:anyType z:Id="12" i:type="ProfilingNode"><Caption z:Id="13">Carbamate &amp; Benzimidazole</Caption><CustomLabels z:Id="14" z:Size="0"/><Expression z:Id="15"><Queries z:Id="16" z:Size="5"><Query><Id>1</Id><Content z:Id="17" i:type="b:StructureQuery" xmlns:b="http://schemas.datacontract.org/2004/07/LMC.Profiling.Queries"><Id xmlns="http://schemas.datacontract.org/2004/07/LMC.Profiling.Definitions">1</Id><b:ComplexSearch z:Id="18">{"type":"LMC.MolGraph.Search.ComplexSearch","storage version":1,"queries":[{"type":"LMC.MolGraph.Smart.RSmart","storage version":1,"smart":"[#6X3][#7hv3][#6]([#8R0])=[#8]"}],"masks":[],"options":{"MaxMaps":1000,"UniqueMapping":true,"ExactConnectivity":true,"IgnoreStereo":false,"ExactCharge":false,"ExactRadical":false,"ExactMatch":false},"execMode":0}</b:ComplexSearch></Content></Query><Query><Id>2</Id><Content z:Id="19" i:type="b:StructureQuery" xmlns:b="http://schemas.datacontract.org/2004/07/LMC.Profiling.Queries"><Id xmlns="http://schemas.datacontract.org/2004/07/LMC.Profiling.Definitions">2</Id><b:ComplexSearch z:Id="20">{"type":"LMC.MolGraph.Search.ComplexSearch","storage version":1,"queries":[{"type":"LMC.MolGraph.Smart.RSmart","storage version":1,"smart":"n1c2ccccc2nc1[*]"}],"masks":[],"options":{"MaxMaps":1000,"UniqueMapping":true,"ExactConnectivity":true,"IgnoreStereo":false,"ExactCharge":false,"ExactRadical":true,"ExactMatch":true},"execMode":0}</b:ComplexSearch></Content></Query><Query><Id>5</Id><Content z:Id="21" i:type="b:StructureQuery" xmlns:b="http://schemas.datacontract.org/2004/07/LMC.Profiling.Queries"><Id xmlns="http://schemas.datacontract.org/2004/07/LMC.Profiling.Definitions">5</Id><b:ComplexSearch z:Id="22">{"type":"LMC.MolGraph.Search.ComplexSearch","storage version":1,"queries":[{"type":"LMC.MolGraph.Smart.RSmart","storage version":1,"smart":"n1c2ccccc2nc1"}],"masks":[],"options":{"MaxMaps":1000,"UniqueMapping":true,"ExactConnectivity":true,"IgnoreStereo":false,"ExactCharge":false,"ExactRadical":false,"ExactMatch":false},"execMode":0}</b:ComplexSearch></Content></Query><Query><Id>8</Id><Content z:Id="23" i:type="LogicalQuery"><Id xmlns="http://schemas.datacontract.org/2004/07/LMC.Profiling.Definitions">8</Id><Elements z:Id="24" z:Size="2"><Query z:Ref="21" i:nil="true"/><Query z:Ref="19" i:nil="true"/></Elements><Logic>Or</Logic></Content></Query><Query><Id>9</Id><Content z:Id="25" i:type="LogicalQuery"><Id xmlns="http://schemas.datacontract.org/2004/07/LMC.Profiling.Definitions">9</Id><Elements z:Id="26" z:Size="2"><Query z:Ref="23" i:nil="true"/><Query z:Ref="17" i:nil="true"/></Elements><Logic>And</Logic></Content></Query></Queries><_autoIncrement>9</_autoIncrement><_finalQuery>9</_finalQuery></Expression><Id>1</Id><MetaInfoTable z:Id="27" z:Size="0"/><NoScoreAssignments z:Id="28" z:Size="0" xmlns:b="http://schemas.datacontract.org/2004/07/LMC.Profiling.Definitions.Scores"/><PacketProcessMode>Any</PacketProcessMode><TrainingSet z:Id="29"><Chemicals z:Id="30" z:Size="0"/><Description i:nil="true"/><Parameters z:Id="31" z:Size="0"/></TrainingSet><YesLabel z:Ref="13" i:nil="true"/><YesScoreAssignments z:Id="32" z:Size="0" xmlns:b="http://schemas.datacontract.org/2004/07/LMC.Profiling.Definitions.Scores"/></a:anyType><a:anyType z:Id="33" i:type="ProfilingNode"><Caption z:Id="34">Carbamate or benzimidazole</Caption><CustomLabels z:Id="35" z:Size="0"/><Expression z:Id="36"><Queries z:Id="37" z:Size="5"><Query><Id>1</Id><Content z:Id="38" i:type="b:StructureQuery" xmlns:b="http://schemas.datacontract.org/2004/07/LMC.Profiling.Queries"><Id xmlns="http://schemas.datacontract.org/2004/07/LMC.Profiling.Definitions">1</Id><b:ComplexSearch z:Id="39">{"type":"LMC.MolGraph.Search.ComplexSearch","storage version":1,"queries":[{"type":"LMC.MolGraph.Smart.RSmart","storage version":1,"smart":"[#6X3][#7hv3][#6]([#8R0])=[#8]"}],"masks":[],"options":{"MaxMaps":1000,"UniqueMapping":true,"ExactConnectivity":true,"IgnoreStereo":false,"ExactCharge":false,"ExactRadical":false,"ExactMatch":false},"execMode":0}</b:ComplexSearch></Content></Query><Query><Id>2</Id><Content z:Id="40" i:type="b:StructureQuery" xmlns:b="http://schemas.datacontract.org/2004/07/LMC.Profiling.Queries"><Id xmlns="http://schemas.datacontract.org/2004/07/LMC.Profiling.Definitions">2</Id><b:ComplexSearch z:Id="41">{"type":"LMC.MolGraph.Search.ComplexSearch","storage version":1,"queries":[{"type":"LMC.MolGraph.Smart.RSmart","storage version":1,"smart":"n1c2ccccc2nc1[*]"}],"masks":[],"options":{"MaxMaps":1000,"UniqueMapping":true,"ExactConnectivity":true,"IgnoreStereo":false,"ExactCharge":false,"ExactRadical":true,"ExactMatch":true},"execMode":0}</b:ComplexSearch></Content></Query><Query><Id>5</Id><Content z:Id="42" i:type="b:StructureQuery" xmlns:b="http://schemas.datacontract.org/2004/07/LMC.Profiling.Queries"><Id xmlns="http://schemas.datacontract.org/2004/07/LMC.Profiling.Definitions">5</Id><b:ComplexSearch z:Id="43">{"type":"LMC.MolGraph.Search.ComplexSearch","storage version":1,"queries":[{"type":"LMC.MolGraph.Smart.RSmart","storage version":1,"smart":"n1c2ccccc2nc1"}],"masks":[],"options":{"MaxMaps":1000,"UniqueMapping":true,"ExactConnectivity":true,"IgnoreStereo":false,"ExactCharge":false,"ExactRadical":false,"ExactMatch":false},"execMode":0}</b:ComplexSearch></Content></Query><Query><Id>8</Id><Content z:Id="44" i:type="LogicalQuery"><Id xmlns="http://schemas.datacontract.org/2004/07/LMC.Profiling.Definitions">8</Id><Elements z:Id="45" z:Size="2"><Query z:Id="46" i:type="b:StructureQuery" xmlns:b="http://schemas.datacontract.org/2004/07/LMC.Profiling.Queries"><Id xmlns="http://schemas.datacontract.org/2004/07/LMC.Profiling.Definitions">5</Id><b:ComplexSearch z:Id="47">{"type":"LMC.MolGraph.Search.ComplexSearch","storage version":1,"queries":[{"type":"LMC.MolGraph.Smart.RSmart","storage version":1,"smart":"n1c2ccccc2nc1"}],"masks":[],"options":{"MaxMaps":1000,"UniqueMapping":true,"ExactConnectivity":true,"IgnoreStereo":false,"ExactCharge":false,"ExactRadical":false,"ExactMatch":false},"execMode":0}</b:ComplexSearch></Query><Query z:Id="48" i:type="b:StructureQuery" xmlns:b="http://schemas.datacontract.org/2004/07/LMC.Profiling.Queries"><Id xmlns="http://schemas.datacontract.org/2004/07/LMC.Profiling.Definitions">2</Id><b:ComplexSearch z:Id="49">{"type":"LMC.MolGraph.Search.ComplexSearch","storage version":1,"queries":[{"type":"LMC.MolGraph.Smart.RSmart","storage version":1,"smart":"n1c2ccccc2nc1[*]"}],"masks":[],"options":{"MaxMaps":1000,"UniqueMapping":true,"ExactConnectivity":true,"IgnoreStereo":false,"ExactCharge":false,"ExactRadical":true,"ExactMatch":true},"execMode":0}</b:ComplexSearch></Query></Elements><Logic>Or</Logic></Content></Query><Query><Id>11</Id><Content z:Id="50" i:type="LogicalQuery"><Id xmlns="http://schemas.datacontract.org/2004/07/LMC.Profiling.Definitions">11</Id><Elements z:Id="51" z:Size="2"><Query z:Ref="44" i:nil="true"/><Query z:Ref="38" i:nil="true"/></Elements><Logic>Or</Logic></Content></Query></Queries><_autoIncrement>11</_autoIncrement><_finalQuery>11</_finalQuery></Expression><Id>2</Id><MetaInfoTable z:Id="52" z:Size="0"/><NoScoreAssignments z:Id="53" z:Size="0" xmlns:b="http://schemas.datacontract.org/2004/07/LMC.Profiling.Definitions.Scores"/><PacketProcessMode>Any</PacketProcessMode><TrainingSet z:Id="54"><Chemicals z:Id="55" z:Size="0"/><Description i:nil="true"/><Parameters z:Id="56" z:Size="0"/></TrainingSet><YesLabel z:Ref="34" i:nil="true"/><YesScoreAssignments z:Id="57" z:Size="0" xmlns:b="http://schemas.datacontract.org/2004/07/LMC.Profiling.Definitions.Scores"/></a:anyType></Elements><Id>0</Id></Root><SavedWithEngine>1</SavedWithEngine><Scores z:Id="58" z:Size="0" xmlns:a="http://schemas.datacontract.org/2004/07/LMC.Profiling.Definitions.Scores"/><UserDefined>true</UserDefined><Version z:Id="59">1.0</Version><WorksWithMixtures>false</WorksWithMixtures><_autoIncrement>4</_autoIncrement></Scheme>
